# Supplementary material for: Superior Inhibitory Control and Resistance to Mental Fatigue in Professional Road Cyclists
Source: PLoS One. 2016 Jul 21;11(7):e0159907. doi: 10.1371/journal.pone.0159907 (PMC4956323; doi:10.1371/journal.pone.0159907)
Supplement: S1 File — (XLSX) [file pone.0159907.s001.xlsx]

## Sheet: Sheet1
Number	Professional	Age	Height	Weight	PPTatAT	Maximal HR	LactateWarmUpMF	LactateWarmUpControl	LactateTTMF	LActateTTControl	TTMin1MFHR	TTMin4MFHR	TTMin8MFHR	TTMin12MFHR	TTMin16MFHR	TTMin20MFHR	TTMin1ControlHR	TTMin4ControlHR	TTMin8ControlHR	TTMin12ControlHR	TTMin16ControlHR	TTMin20ControlHR	TTMin1MFPower	TTMin4MFPower	TTMin8MFPower	TTMin12MFPower	TTMin16MFPower	TTMin20MFPower	TTOverallMFPower	TTMin1ControlPower	TTMin4ControlPower	TTMin8ControlPower	TTMin12ControlPower	TTMin16ControlPower	TTMin20ControlPower	TTOverallControlPower	TTMin20MFSpeed	TTMin20ControlSpeed	TTMin20MFDistance	TTMin20ControlDistance	TTMin1MFRPE	TTMin4MFRPE	TTMin8MFRPE	TTMin12MFRPE	TTMin16MFRPE	TTMin20MFRPE	TTMin1ControlRPE	TTMin4ControlRPE	TTMin8ControlRPE
1		27	182	68	306	180	1.8	2.2	11.6	10.1	159	164	172	175	177	177	153	163	171	173	176	176	344	267	311	311	316	309	307	303	290	307	309	316	325	310	43.66	43.83	14520	14579	14	14	15	16	17	19	14	14	15
2		20.3425	182.65	67.6	358	193	2.5	1.1	11.3	10.2	159	176	183	186	188	193	160	177	186	186	187	188	394	375	368	365	361	383	370.51	391.82	387.494	385.554	364.958	352.817	358.367	369.92	47	46.94	15632	15609	15	15	15	15	15	16	15	15	15
3		21.5863	185.35	73.65	407	192	3.1	3.8	6.8	8.1	143	167	176	181	180	185	146	171	180	184	187	191	336.738	370.172	368.817	367.65	367.096	389.204	370.82	353	365	365	375	382	410	377	46.68	47.16	15532	15687	15	17	18	19	19	20	13	16	17
4		19.6904	171.55	62.1	265	195	2.4	3.3	8.1	8.4	157	170	172	173	176	175	151	166	171	172	172	170	283	286	287	287	294	318	292	301.443	294.439	301.3	296.275	291.504	281.85	293.21	42.8	43	14239	14334	14	16	17	18	17	19	15	16	17
5		21.0137	186.1	72.7	371	178	5.1	2.3	6.9	2.9	184	170	179	183	186	187	149	178	181	183	186	187	299.492	364.028	375.012	376.342	376.029	381.358	371.42	306	370	361	351	349	360	355	46.79	46.11	15561	15339	15	16	17	18	19	20	11	17	18
6		18.8247	183.95	68.55	405	185	2.6	3.2	7.8	6.1	151	183	187	188	187	190	141	170	178	185	187	188	332	370	364	335	309	323	341	305.148	333.083	339.296	339.238	327.288	323.65	330.74	45.5	45.04	15131	14987	13	13	14	15	14	15	13	14	15
7		19.6575	167.35	62.55	298	202	3	1.5	2.5	5.3	167	174	181	183	187	189	172	181	180	187	193	199	297.131	266.094	266.992	260.367	262.717	281.025	268.99	315	283	275	287	317	335	299	41.48	43.41	13853	14404	12	15	16	17	19	20	13	14	14
8		40	179	70	315	183	3	2.9	9.8	9.3	163	166	164	169	174	174	176	188	193	191	186	180	313	271	289	280	282	298	283	313	282	288	279	280	282	284	42.33	42.4	14070	14100	16	17	18	18	18	19	16	16	17
9		26	176	64	250	197	4.6	4.1	7.9	11.1	174	187	191	193	194	199	179	186	192	192	192	195	400	293	274	261	267	280	280	360	313	288	277	274	290	290	42.06	42.71	13987	14208	17	18	18	18	18	19	17	18	18
10		20	187	73	353	197	2.6	3.7	11.4	13.8	171	174	180	186	188	193	162	172	179	182	188	192	336	334	330	345	353	382	349	305	338	340	348	348	393	352	42.25	42.65	14060	14220	13	15	16	17	18	19	13	15	15
	Recreational
1		27	182	68	301	187	3	3.2	8.6	9.6	156	171	174	176	179	185	152	164	179	173	167	187	183	200	199	194	200	215	201	189	209	187	189	213	216	202	33.31	34.11	11080	11500	11	14	15	6	16	17	13	14	14
2		20	183	67.6	358	177	3.9	7	7	13	136	150	156	160	164	185	162	162	167	176	182	190	152	168	173	173	177	250	187	249	199	187	191	224	296	222	31.91	34.36	10610	11430	10	10	12	13	14	18	9	12	13
3		21	185	73.7	407	178	2.3	1.4	9	8.2	164	169	171	171	167	176	154	152	164	167	169	179	171	186	202	176	183	209	191	258	170	193	196	219	220	202	32.42	33.33	10780	11400	13	15	15	17	18	19	13	14	15
4		19	172	62.1	265	193	6	5.2	12.2	12.2	162	167	174	176	185	197	167	171	174	176	182	194	187	185	190	193	200	243	202	236	210	207	206	203	247	216	36.08	37.01	12010	12330	11	13	15	16	18	20	11	13	15
5		21	186	72.7	371	194	3	4.6	8	9.1	154	169	171	176	179	185	161	169	171	171	174	185	287	270	273	265	272	284	274	312	272	256	247	253	305	269	37.52	37.73	12480	12440	13	14	15	16	17	18	13	14	16
6		18	184	68.6	405	181	3	1.4	13.1	15.8	167	171	176	174	179	182	162	169	174	174	174	176	234	237	228	220	215	229	226	203	253	239	233	222	229	233	34.41	35.71	11570	11660	13	12	12	13	13	13	11	13	13
7		19	167	62.6	298	184	2.6	3.2	13.3	13.4	164	169	179	176	182	188	174	176	182	185	188	188	316	239	221	239	256	270	249	287	222	270	250	256	281	259	35.93	36.56	11950	12160	14	14	16	17	18	19	14	13	15
8		40	179	70	315	190	1.9	2	8	8.3	160	169	169	174	174	194	176	171	176	179	176	197	135	166	144	151	163	227	169	276	193	183	185	176	238	199	29.84	32.9	9920	10940	8	11	13	13	13	19	8	11	13
9		26	176	64	251	183	4.8	4.7	10.1	9.2	150	152	156	160	160	171	160	164	167	171	176	185	288	231	211	196	202	234	218	327	240	217	210	230	253	234	37.12	38.17	12350	12710	12	14	16	16	17	19	14	15	16
[truncated: 27 more columns]
