# Supplementary material for: Superior Inhibitory Control and Resistance to Mental Fatigue in Professional Road Cyclists
Source: PLoS One. 2016 Jul 21;11(7):e0159907. doi: 10.1371/journal.pone.0159907 (PMC4956323; doi:10.1371/journal.pone.0159907)
Supplement: S2 File — (XLSX) [file pone.0159907.s002.xlsx]

## Sheet: Sheet1
Number	Professional	Accuracy5min	Accuracy10min	Accuracy15min	Accuracy20min	Accuracy25min	Accuracy30min	Total trials completed Corrected	RT5	RT10	RT15	RT20	RT25	RT30
1	1	10	10	10	7	9	7	724	958.402	786.782	784.683	768.897	683.047	728.768
2	1	3	3	1	1	2	2	800	997.018	797.1	784.683	768.897	683.047	728.768
3	1	17	11	6	6	1	3	645	1152.44	998.99	1004.95	962	972.756	985.865
4	1	1	3	2	3	0	1	657	1145.84	1128.83	1060.41	945.539	901.391	944.992
5	1	13	4	9	10	17	9	691	892.699	912.864	821.419	801.932	717.147	815.815
6	1	1	0	3	3	3	0	814	716.776	676.438	668.754	660.142	645.222	668.371
7	1	9	9	7	18	13	20	660	967.505	923.891	914.649	872.16	867.127	805.432
8	1	6	14	7	8	15	9	707	956.534	820.509	812.785	773.496	769.561	792.975
9	1	4	2	4	5	4	5	583	1415.87	1221.03	1137.2	1124.56	1026.31	987.558
10	1	10	16	17	13	8	7	737	791.367	685.739	650.033	716.908	692.638	662.053
11	1	4	4	4	3	0	2	739	871.207	877.311	825.75	759.764	841.384	844.774
	Recreational
1	2	6	4	3	1	2	1	555	981.319	924.505	1036.82	1016.85	965.078	911.371
2	2	0	0	0	0	0	0	630	1007.37	893.647	825.509	783.843	763.661	792.907
3	2	4	1	6	0	4	2	634	781.563	722.092	787.228	731.873	753.219	758.179
4	2	3	3	4	2	0	1	501	1272.39	1145.78	1166.91	1154.48	1109.26	1070.84
5	2	3	0	1	2	1	2	506	1234.41	1123.19	1046.62	1113.98	1121.12	1226.39
6	2	4	5	5	5	7	6	649	635.519	658.213	630.073	590.382	590.67	686.104
7	2	0	1	1	0	0	0	638	896.689	824.562	771.361	772.387	745.255	801.028
8	2	6	9	4	3	7	1	615	809.18	809.378	762.298	781.135	779.396	752.907
9	2	21	19	25	18	12	4	452	1140.72	1066.07	1055.22	1212.09	1128.18	1209.34
Speed20min15sec
Speed25min15sec
Speed30min15sec
TotalRT15sec
RT5min15sec
RT10min15sec
RT15min15sec
RT20min15sec
RT25min15sec
RT30min15sec

## Sheet: Sheet2
	5	10	15	20	25	30			5	10	15	20	25	30
e	958.402	786.782	784.683	768.897	683.047	728.768		r	981.319	924.505	1036.82	1016.85	965.078	911.371
e	997.018	797.1	784.683	768.897	683.047	728.768		r	1007.37	893.647	825.509	783.843	763.661	792.907
e	1152.44	998.99	1004.95	962	972.756	985.865		r	781.563	722.092	787.228	731.873	753.219	758.179
e	1145.84	1128.83	1060.41	945.539	901.391	944.992		r	1272.39	1145.78	1166.91	1154.48	1109.26	1070.84
e	892.699	912.864	821.419	801.932	717.147	815.815		r	1234.41	1123.19	1046.62	1113.98	1121.12	1226.39
e	716.776	676.438	668.754	660.142	645.222	668.371		r	635.519	658.213	630.073	590.382	590.67	686.104
e	967.505	923.891	914.649	872.16	867.127	805.432		r	896.689	824.562	771.361	772.387	745.255	801.028
e	956.534	820.509	812.785	773.496	769.561	792.975		r	809.18	809.378	762.298	781.135	779.396	752.907
e	1415.87	1221.03	1137.2	1124.56	1026.31	987.558		r	1140.72	1066.07	1055.22	1212.09	1128.18	1209.34
e	791.367	685.739	650.033	716.908	692.638	662.053
e	871.207	877.311	825.75	759.764	841.384	844.774
